# Supplementary material for: Prevalence and associated factors of postdural puncture headache in cesarean section patients following spinal anesthesia in a public hospital in Harar, Eastern Ethiopia
Source: PLOS Glob Public Health. 2026 Jun 2;6(6):e0006581. doi: 10.1371/journal.pgph.0006581 (PMC13229333; doi:10.1371/journal.pgph.0006581)
Supplement: S1 Dataset — (XLSX) [file pgph.0006581.s001.xlsx]

## Sheet: PDPH
V1	Age	Parity	Residency	BMI	SPINAL_ANES	HxPDPH	Needle	Needle_Size	Position	attempt	type_CS	Approach	Orentation	experience	headache	comorbidity	DM	CVD	Stroke	Kidney_Dusease	Asthma	others	PDPH	Timeonset	severity	neckstiffness	backpain	nausiea	vomiting	vertigo	tinnitus	rest	fluid	IV	caffine	analgesia	experiancecategory	needlesozecategory	paritycategory	agecategory	BMICAT
4	18	1	2	17	1	1	"cutting"	24	1	2	2	1	1	4	2	2							2														2	2	1	2	1
5	20	2	2	17	2	2	"cutting"	25	1	2	2	1	1	8	2	2							1	2	2	1						1	1	1		1	2	2	1	2	1
1	24	2	1	17.3	1	1	"cutting"	24	1	2	2	1	2	7	2	2							2														2	2	1	2	1
4	18	1	2	17.5	1	1	"cutting"	22	1	2	2	1	1	4	2	2							2														2	1	1	2	1
1	24	2	1	17.5	1	2	"cutting"	24	1	2	2	1	1	7	2	2							2														2	2	1	2	1
6	24	3	2	17.8	1	2	"cutting"	24	1	2	2	1	1	4	2	2							1	1	2	1	1						1			1	2	2	1	2	1
3	28	4	2	18.6	1	1	"cutting"	24	1	2	1	1	2	6	2	2							1	1	2	1	1						1		1		2	2	2	2	2
3	28	4	2	18.7	1	1	"cutting"	24	1	2	1	1	2	6	2	2							1	1	2	1	1						1		1		2	2	2	2	2
2	21	1	1	18.7	1	2	"cutting"	22	1	2	2	1	1	7	2	2							2														2	1	1	2	2
7	32	6	1	18.8	1	1	"cutting"	22	1	1	2	1	1	7	2	2							2														2	1	2	3	2
3	28	4	2	18.9	1	1	"cutting"	24	1	2	1	1	2	6	2	2							1	1	2	1	1						1		1		2	2	2	2	2
6	23	1	1	19	1	1	"cutting"	22	1	1	2	1	1	3	2	2							2														2	1	1	2	2
7	19	1	2	19	1	2	"cutting"	25	1	2	2	1	1	5	2	2							1	2	1	1				1		1	1			1	2	2	1	2	2
3	28	4	2	19	1	2	"cutting"	24	1	2	2	1	2	6	2	2							1	1	2	1	1						1		1		2	2	2	2	2
3	28	4	2	19	1	2	"cutting"	24	1	2	1	1	2	6	2	2							1	1	2	1	1						1		1		2	2	2	2	2
3	19	3	2	19	1	2	"cutting"	24	1	1	2	1	1	10	2	2							2														2	2	1	2	2
3	19	3	2	19	1	2	"cutting"	24	1	1	2	1	1	10	2	2							2														2	2	1	2	2
2	21	1	1	19	1	1	"cutting"	12	1	2	2	1	1	7	2	2							2														2	1	1	2	2
2	21	1	1	19	1	1	"cutting"	12	1	2	1	1	1	7	2	2							2														2	1	1	2	2
1	23	3	1	19	2	1	"cutting"	25	1	2	1	1	1	12	2	2							1	3	3	1	1						1		1		2	2	1	2	2
5	25	3	2	19	2	1	"cutting"	25	1	3	2	1	1	9	2	2							2														2	2	1	2	2
8	20	3	1	19	2	1	"cutting"	25	1	2	2	1	1	8	2	2							2														2	2	1	2	2
1	37	3	1	19	2	1	"cutting"	22	2	3	1	1	1	9	2	2							1	2	2	1	1					1	1	1	1		2	1	1	3	2
9	23	1	2	19	1	1	"cutting"	22	1	2	2	1	1	3	2	2							2														2	1	1	2	2
9	23	1	2	19	1	1	"cutting"	26	1	2	2	1	1	3	2	2							2														2	2	1	2	2
7	28	1	1	19	1	1	"cutting"	25	1	2	2	1	1	4	2	2							2														2	2	2	2	2
3	20	1	2	19.7	2	2	"cutting"	24	1	1	1	1	1	4	2	1						1	1	2	1							1			1	1	2	2	1	2	2
6	19	1	2	20	1	2	"cutting"	24	1	1	2	1	2	3	2	2							2														2	2	1	2	2
7	19	1	2	20	1	1	"cutting"	23	1	2	2	1	1	5	2	2							1	2	1	1				1		1	1			1	2	2	1	2	2
1	23	1	1	20	1	1	"cutting"	25	1	2	1	1	1	8	2	2							2														2	2	1	2	2
2	21	1	1	20	1	1	"cutting"	12	1	2	1	1	1	7	2	2							2														2	1	1	2	2
2	21	1	1	20	1	1	"cutting"	24	1	2	1	1	1	7	2	2							2														2	2	1	2	2
2	23	2	1	20	2	1	"cutting"	26	1	2	2	1	1	5	2	2							2														2	2	1	2	2
2	23	2	1	20	2	2	"cutting"	26	1	2	2	1	1	5	2	2							2														2	2	1	2	2
9	34	4	1	20	1	2	"cutting"	12	1	1	2	1	1	9	2	2							1	1	1							1	1	1			2	1	2	3	2
8	14	4	1	20	2	2	"cutting"	12	1	3	2	1	2	6	2	2							1	2	1										1		2	1	2	1	2
9	34	4	1	20	1	1	"cutting"	24	1	1	1	1	1	9	2	2							1	1	1							1	1	1			2	2	2	3	2
8	37	4	1	20	2	1	"cutting"	22	1	3	1	1	2	6	2	2							1	2	1										1		2	1	2	3	2
8	37	4	1	20	2	1	"cutting"	23	1	3	1	1	2	6	2	2							1	2	1										1		2	2	2	3	2
1	20	1	2	20	1	2	"cutting"	25	1	1	2	1	1	4	2	2							2														2	2	1	2	2
1	23	1	1	21	1	1	"cutting"	22	1	2	2	1	1	8	2	2							2														2	1	1	2	2
5	20	2	2	21	2	2	"cutting"	24	1	2	2	1	1	8	2	2							1	2	2	1						1	1	1		1	2	2	1	2	2
6	23	1	1	21	1	1	"cutting"	25	1	1	2	1	1	3	2	2							2														2	2	1	2	2
6	19	1	2	21	1	1	"cutting"	25	1	1	2	1	2	3	2	2							2														2	2	1	2	2
2	21	1	1	21	1	1	"cutting"	24	1	2	1	1	1	7	2	2							2														2	2	1	2	2
8	20	2	2	21	2	2	"cutting"	24	1	2	2	1	1	4	2	2							2														2	2	1	2	2
7	18	1	2	21	1	2	"cutting"	25	1	2	2	1	2	10	2	2							1	3	1	1							1		1		2	2	1	2	2
1	37	3	1	21	2	2	"cutting"	12	2	3	2	1	1	9	2	2							1	2	2	1	1					1	1	1	1		2	1	1	3	2
9	23	1	2	21	1	2	"cutting"	22	1	2	2	1	1	3	2	2							2														2	1	1	2	2
6	30	2	2	21	2	1	"cutting"	22	1	2	2	1	1	8	2	2							2														2	1	1	2	2
8	20	1	2	21	1	2	"cutting"	25	1	2	2	1	1	4	2	2							2														2	2	1	2	2
8	30	5	2	21	2	1	"cutting"	25	1	3	2	1	2	4	2	2							2														2	2	2	2	2
2	20	2	1	21	2	2	"cutting"	22	1	2	2	1	1	7	2	2							2														2	1	1	2	2
7	32	6	1	21	1	2	"cutting"	22	1	1	2	1	1	7	2	2							2														2	1	2	3	2
2	20	2	1	21	2	2	"cutting"	25	1	2	2	1	1	7	2	2							2														2	2	1	2	2
5	20	4	2	21	2	1	"cutting"	22	1	2	2	1	1	4	2	2							1	2	2	1	1					1	1			1	2	1	2	2	2
5	21	2	1	21.3	1	1	"cutting"	24	1	2	2	1	1	4	2	2							1	2	3	1					1		1	1		1	2	2	1	2	2
6	24	3	2	22	1	2	"cutting"	23	1	2	2	1	2	4	2	2							1	1	2	1	1						1			1	2	2	1	2	2
9	30	2	1	22	2	2	"cutting"	24	1	2	2	1	1	9	2	2							1	2	1	1						1	1		1		2	2	1	2	2
6	27	2	1	22	1	2	"cutting"	25	1	2	2	1	1	7	2	2							2														2	2	1	2	2
5	28	3	1	22	1	2	"cutting"	24	1	2	2	1	1	7	2	1						1	2														2	2	1	2	2
9	25	4	2	22	2	2	"cutting"	24	1	2	2	1	2	2	2	2							2														1	2	2	2	2
2	21	3	2	22	1	1	"cutting"	24	1	1	1	1	1	7	1	1							1	2	3	1	1						1		1	1	2	2	1	2	2
9	25	4	1	22	2	1	"cutting"	24	1	2	2	1	2	2	2	2							2														1	2	2	2	2
4	20	2	2	22	1	2	"cutting"	22	1	2	2	1	1	8	2	2							1	4	1	1	1					1	1		1		2	1	1	2	2
4	20	2	2	22	1	1	"cutting"	22	1	2	1	1	1	8	2	2							1	4	1	1	1					1	1		1		2	1	1	2	2
4	20	2	2	22	1	1	"cutting"	24	1	2	1	1	1	8	2	2							1	4	1	1	1					1	1		1		2	2	1	2	2
4	20	2	2	22	1	1	"cutting"	24	1	2	1	1	1	8	2	2							1	4	1	1	1					1	1		1		2	2	1	2	2
4	20	2	2	22	1	2	"cutting"	24	1	2	1	1	1	8	2	2							1	4	1	1	1					1	1		1		2	2	1	2	2
4	28	4	2	23	2	2	"cutting"	22	1	1	2	1	1	1	2	2							1	2	1	1	1	1	1			1	1		1		1	1	2	2	2
8	20	2	1	23	1	1	"cutting"	22	1	2	2	1	1	4	2	2							2														2	1	1	2	2
2	29	3	2	23	2	2	"cutting"	25	1	1	2	1	1	7	1	2							1	2	3	1	1						1		1	1	2	2	1	2	2
6	30	2	2	23	2	2	"cutting"	25	1	2	2	1	1	8	2	2							2														2	2	1	2	2
8	20	1	2	23	1	1	"cutting"	22	1	2	2	1	1	4	2	2							2														2	1	1	2	2
8	30	5	2	23	2	1	"cutting"	25	1	3	2	1	2	4	2	2							2														2	2	2	2	2
1	26	3	1	23	2	1	"cutting"	22	1	2	2	1	1	12	2	2							1	3	3	1	1						1		1		2	1	1	2	2
5	25	3	1	23	2	2	"cutting"	25	1	3	2	1	1	9	2	2							2														2	2	1	2	2
8	20	3	1	23	2	2	"cutting"	25	1	2	2	1	1	8	2	2							2														2	2	1	2	2
7	18	1	2	24	1	2	"cutting"	24	1	2	2	1	2	10	2	2							1	3	1	1							1		1		2	2	1	2	2
9	30	2	1	24	2	1	"cutting"	23	1	2	1	1	1	9	2	2							1	2	1	1						1	1		1		2	2	1	2	2
6	27	2	2	24	1	1	"cutting"	25	1	2	2	1	1	7	2	2							2														2	2	1	2	2
5	28	3	1	24	1	1	"cutting"	24	1	2	2	1	2	7	2	2						1	2														2	2	1	2	2
4	28	4	2	24	2	1	"cutting"	22	1	1	1	1	1	1	2	2							1	2	1	1	1	1	1			1	1		1		1	1	2	2	2
7	20	11	2	24.1	1	1	"cutting"	24	1	2	2	1	1	2	2	2							1	1	2	1						1			1	1	1	2	2	2	2
1	35	5	1	25	1	2	"cutting"	24	1	3	1	1	2	4	2	2							1	4	2	1	1						1		1		2	2	2	3	3
1	27	4	2	25	2	1	"cutting"	24	1	1	2	1	1	12	2	1	1						2														2	2	2	2	3
1	27	4	2	25	2	1	"cutting"	24	1	1	2	1	1	12	2	1	1						2														2	2	2	2	3
4	20	5	2	25	2	2	"cutting"	24	1	2	1	1	1	6	2	2							1	1	1							1	1				2	2	2	2	3
7	26	4	2	26	1	2	"cutting"	25	1	3	2	1	1	1	2	2							2														1	2	2	2	3
4	34	3	1	26	1	1	"cutting"	12	1	2	2	1	1	8	2	2							2														2	1	1	3	3
9	25	2	1	27	2	1	"cutting"	22	1	2	2	1	1	4	2	2							2														2	1	1	2	3
1	32	1	2	27	1	1	"cutting"	24	1	2	2	1	1	8	2	2							2														2	2	1	3	3
6	25	2	1	27	2	1	"cutting"	24	1	2	2	1	1	8	2	2							1	1	2							1	1			1	2	2	1	2	3
5	33	4	1	27	1	1	"cutting"	22	1	1	2	1	1	8	2	2							2														2	1	2	3	3
1	35	5	1	27	1	1	"cutting"	22	1	3	1	1	1	4	2	2							1	4	2	1	1						1		1		2	1	2	3	3
1	35	5	1	27	1	1	"cutting"	12	1	3	1	1	2	4	2	2							1	4	2	1	1						1		1		2	1	2	3	3
1	35	5	1	27	1	1	"cutting"	24	1	3	1	1	2	4	2	2							1	4	2	1	1						1		1		2	2	2	3	3
1	35	5	1	27	1	2	"cutting"	24	1	3	1	1	1	4	2	2							1	4	2	1	1						1		1		2	2	2	3	3
4	32	5	2	27	2	2	"cutting"	25	1	2	2	1	1	6	2	2							1	1	1							1	1				2	2	2	3	3
2	33	4	2	27	2	2	"cutting"	23	1	3	2	1	1	2	2	2							2														1	2	2	3	3
6	27	2	1	27	2	1	"cutting"	24	1	2	2	1	1	12	2	2							1	2	3	1	1							1	1	1	2	2	1	2	3
5	28	5	1	27	2	1	"cutting"	12	1	2	2	1	1	3	2	2							2														2	1	2	2	3
4	27	3	2	27	1	1	"cutting"	24	1	2	2	1	1	3	2	2							1	2	2	1	1					1	1		1	1	2	2	1	2	3
9	27	1	2	27	1	2	"cutting"	25	1	2	2	1	1	6	2	2							1	2	2		1							1	1	1	2	2	1	2	3
1	28	4	2	27	2	1	"cutting"	24	1	2	2	2	1	4	2	2							1	1	2							1	1		1	1	2	2	2	2	3
2	25	3	2	27	2	2	"cutting"	22	1	3	2	1	1	9	2	2							1	2	1	1	1					1				1	2	1	1	2	3
1	34	6	2	27	2	1	"cutting"	26	1	1	2	1	1	7	2	2							2														2	2	2	3	3
3	20	1	2	27	1	2	"cutting"	24	1	1	2	1	1	4	2	1						1	1	2	1							1			1	1	2	2	1	2	3
5	25	2	1	27	1	1	"cutting"	24	1	2	2	1	1	4	2	2							1	2	3	1					1		1	1		1	2	2	1	2	3
7	30	11	2	27	1	1	"cutting"	24	1	2	2	1	1	2	2	2							1	1	2	1						1			1	1	1	2	2	2	3
7	28	1	1	27	1	1	"cutting"	12	1	2	2	1	1	4	2	2							2														2	1	1	2	3
1	20	1	2	27	1	1	"cutting"	12	1	1	2	1	1	4	2	2							2														2	1	1	2	3
5	25	4	2	27	2	1	"cutting"	24	1	2	2	1	1	4	2	2							1	2	2	1	1					1	1			1	2	2	2	2	3
9	27	1	2	27	1	2	"cutting"	24	1	2	2	1	1	6	2	2							1	2	2		1							1	1	1	2	2	1	2	3
1	28	4	2	27	2	1	"cutting"	24	1	2	1	2	1	4	2	1							1	1	2							1	1		1	1	2	2	2	2	3
2	25	3	2	27	2	2	"cutting"	24	1	3	1	1	1	9	2	2							1	2	1	1	1					1				1	2	2	1	2	3
1	34	6	2	27	2	1	"cutting"	22	1	1	2	1	1	7	2	2							2														2	1	2	3	3
1	34	6	2	27	2	1	"cutting"	22	1	1	1	1	1	7	2	2							2														2	1	2	3	3
1	34	6	2	27	2	1	"cutting"	24	1	1	1	1	1	7	2	2							2														2	2	2	3	3
1	34	6	2	27	2	1	"cutting"	24	1	1	1	1	2	7	2	2							2														2	2	2	3	3
1	34	6	2	27	2	1	"cutting"	12	1	1	1	1	2	7	2	2							2														2	1	2	3	3
9	27	4	2	27.5	1	2	"cutting"	22	1	1	2	1	1	8	2	2							2														2	1	2	2	3
9	27	4	2	27.5	1	1	"cutting"	12	1	1	2	1	1	8	2	2							2														2	1	2	2	3
9	27	4	2	27.5	1	1	"cutting"	22	1	1	2	1	1	8	2	2							2														2	1	2	2	3
9	27	4	2	27.5	1	1	"cutting"	24	1	1	2	1	1	8	2	2							2														2	2	2	2	3
9	27	4	2	27.5	1	1	"cutting"	24	1	1	2	1	2	8	2	2							2														2	2	2	2	3
2	25	2	1	27.7	1	2	"cutting"	22	1	1	2	1	1	2	2	2							2														1	1	1	2	3
2	25	2	1	27.7	1	1	"cutting"	25	1	1	2	1	1	2	2	2							2														1	2	1	2	3
9	21	2	1	27.8	1	2	"cutting"	24	1	2	1	1	1	2	2	2							1	3	1							1	1				1	2	1	2	3
3	21	2	1	27.8	1	1	"cutting"	26	1	1	2	1	1	4	2	2							2														2	2	1	2	3
4	16	5	1	27.8	2	2	"cutting"	24	1	3	2	1	1	8	2	2							2														2	2	2	1	3
6	34	26	2	27.8	1	2	"cutting"	22	1	2	1	1	1	7	2	2							2														2	1	2	3	3
9	32	2	1	27.8	1	1	"cutting"	24	1	2	2	1	2	2	2	2							1	3	1							1	1				1	2	1	3	3
3	21	2	1	27.8	1	2	"cutting"	26	1	1	2	1	1	4	2	2							2														2	2	1	2	3
4	39	5	1	27.8	2	1	"cutting"	25	1	3	2	1	2	8	2	2							2														2	2	2	3	3
6	34	26	2	27.8	1	1	"cutting"	22	1	2	2	1	1	7	2	2							2														2	1	2	3	3
6	34	26	2	27.8	1	1	"cutting"	22	1	2	1	1	1	7	2	2							2														2	1	2	3	3
6	34	26	2	27.8	1	1	"cutting"	12	1	2	1	1	1	7	2	2							2														2	1	2	3	3
6	34	26	2	27.8	1	1	"cutting"	22	1	2	1	1	2	7	2	2							2														2	1	2	3	3
2	20	5	2	27.9	2	2	"cutting"	24	1	1	2	1	1	12	2	2							1	2	1	1						1	1		1		2	2	2	2	3
1	20	1	1	27.9	2	2	"cutting"	25	1	1	2	1	1	2	1	2						1	2														1	2	1	2	3
9	18	1	2	27.9	1	2	"cutting"	22	1	2	2	1	1	9	2	2							2														2	1	1	2	3
3	29	1	2	27.9	1	2	"cutting"	22	1	2	2	1	1	7	2	2							1	2	3	1	1					1		1		1	2	1	1	2	3
2	29	5	2	27.9	2	2	"cutting"	25	1	1	2	1	1	12	2	2							1	2	1	1						1	1		1		2	2	2	2	3
1	20	1	1	27.9	2	2	"cutting"	25	1	1	2	1	1	2	1	2						1	2														1	2	1	2	3
9	18	1	2	27.9	1	2	"cutting"	25	1	2	2	1	1	9	2	2							2														2	2	1	2	3
3	23	1	1	27.9	1	1	"cutting"	22	1	2	1	1	1	7	2	2							1	2	3	1	1					1		1		1	2	1	1	2	3
1	39	6	2	28	2	2	"cutting"	24	1	3	2	1	2	2	2	1	1						1	2	1	1	1					1	1		1		1	2	2	3	3
1	14	5	1	28	1	2	"cutting"	12	1	3	2	1	1	4	2	2							1	4	2	1	1						1		1		2	1	2	1	3
2	27	4	1	28	2	1	"cutting"	22	1	2	2	1	1	1	2	2							2														1	1	2	2	3
3	35	6	2	28	2	1	"cutting"	12	1	1	2	1	1	8	2	2							1	2	2	1	1					1	1			1	2	1	2	3	3
1	30	5	1	28	1	2	"cutting"	25	1	1	2	1	1	4	2	2							2														2	2	2	2	3
6	10	2	1	28	2	2	"cutting"	24	1	2	2	1	1	12	2	2							1	2	3	1	1							1	1	1	2	2	1	1	3
5	28	5	1	28	2	2	"cutting"	25	1	2	2	1	1	3	2	2							2														2	2	2	2	3
4	20	3	2	28	1	1	"cutting"	24	1	2	2	1	1	3	2	2							1	2	2	1	1					1	1		1	1	2	2	1	2	3
7	21	2	1	28	1	2	"cutting"	24	1	2	2	1	2	10	2	2							2														2	2	1	2	3
2	33	4	2	28	2	1	"cutting"	23	1	3	2	1	1	2	2	2							2														1	2	2	3	3
7	21	2	1	28	1	1	"cutting"	24	1	2	2	1	2	10	2	2							2														2	2	1	2	3
3	16	3	2	28	2	2	"cutting"	24	1	2	2	1	1	3	2	2							1	1	1		1							1	1		2	2	1	1	3
3	34	3	2	28	2	2	"cutting"	24	1	2	2	1	1	3	2	2							1	1	1		1							1	1		2	2	1	3	3
4	20	3	1	28	1	2	"cutting"	24	1	1	2	1	1	9	2	2							2														2	2	1	2	3
6	21	6	2	28	2	2	"cutting"	24	1	2	1	1	1	1	2	2							1	2	1							1	1				1	2	2	2	3
5	24	4	2	28	1	1	"cutting"	24	1	1	2	1	1	1	2	2							2														1	2	2	2	3
6	25	4	2	28	1	1	"cutting"	24	1	1	2	1	1	6	2	2							2														2	2	2	2	3
9	22	4	1	28	2	2	"cutting"	23	1	2	2	1	1	2	2	2							1	2	1	1						1	1			1	1	2	2	2	3
1	22	2	1	28	1	2	"cutting"	25	1	2	2	1	1	8	2	2							2														2	2	2	2	3
4	30	3	1	28	1	2	"cutting"	24	1	2	2	1	1	8	2	2							2														2	2	2	2	3
5	16	5	2	28	2	2	"cutting"	24	1	2	2	1	1	9	2	2							1	2	2	1						1	1		1	1	2	2	2	1	3
7	25	7	1	28	1	2	"cutting"	24	1	1	2	1	1	6	2	2							1	1	1	1	1						1			1	2	2	2	2	3
8	20	3	1	28	2	2	"cutting"	22	1	1	1	1	1	8	2	2							2														2	1	1	2	3
3	25	4	2	28	2	2	"cutting"	25	1	2	2	1	1	7	2	1						1	2														2	2	2	2	3
2	15	7	2	28	2	2	"cutting"	24	1	1	2	1	1	9	2	2							2														2	2	2	1	3
3	35	5	2	28	1	2	"cutting"	24	1	2	2	1	1	5	2	2							2														2	2	2	3	3
6	31	4	2	28	2	2	"cutting"	24	1	3	2	1	1	1	2	2							2														1	2	2	3	3
5	29	8	2	28	1	2	"cutting"	24	1	2	2	1	1	3	2	2							1	2	3	1	1								1	1	2	2	2	2	3
6	29	4	2	28	2	2	"cutting"	22	1	2	2	1	1	4	2	2							2														2	1	2	2	3
7	19	2	2	28	1	2	"cutting"	22	1	2	2	1	2	12	2	2							2														2	1	1	2	3
4	32	3	1	28	1	2	"cutting"	24	1	1	2	1	1	9	2	2							2														2	2	1	3	3
6	38	6	2	28	2	2	"cutting"	25	1	2	2	1	1	1	2	2							1	2	1							1	1				1	2	2	3	3
5	24	4	2	28	1	1	"cutting"	24	1	1	2	1	1	1	2	2							2														1	2	2	2	3
6	25	4	2	28	1	1	"cutting"	24	1	1	2	1	1	6	2	2							2														2	2	2	2	3
9	30	4	1	28	2	2	"cutting"	24	1	2	2	1	2	2	2	2							1	2	1	1						1	1			1	1	2	2	2	3
1	22	2	1	28	1	1	"cutting"	22	1	2	2	1	1	8	2	2							2														2	1	1	2	3
4	30	3	1	28	1	1	"cutting"	12	1	2	2	1	1	8	2	2							2														2	1	1	2	3
5	35	5	2	28	2	1	"cutting"	22	1	2	2	1	1	9	2	2							1	2	2	1						1	1		1	1	2	1	2	3	3
7	25	7	1	28	1	1	"cutting"	12	1	1	2	1	1	6	2	2							1	1	1	1	1						1			1	2	1	2	2	3
8	20	3	1	28	2	1	"cutting"	25	1	1	2	1	1	8	2	2							2														2	2	1	2	3
3	25	4	2	28	2	1	"cutting"	25	1	2	2	1	1	7	2	1						1	2														2	2	2	2	3
2	40	7	2	28	2	1	"cutting"	25	1	1	2	1	2	9	2	2							2														2	2	2	3	3
3	35	5	1	28	1	1	"cutting"	26	1	2	2	1	2	5	2	2							2														2	2	2	3	3
6	31	4	2	28	2	1	"cutting"	24	1	3	2	1	2	1	2	2							2														1	2	2	3	3
5	29	8	2	28	1	1	"cutting"	22	1	2	1	1	1	3	2	2							1	2	3	1	1								1	1	2	1	2	2	3
6	29	4	2	28	2	1	"cutting"	12	1	2	2	1	1	4	2	2							2														2	1	2	2	3
7	19	2	2	28	1	1	"cutting"	12	1	2	2	1	2	12	2	2							2														2	1	1	2	3
7	19	2	2	28	1	1	"cutting"	22	1	2	2	1	2	12	2	2							2														2	1	1	2	3
7	19	2	2	28	1	1	"cutting"	24	1	2	2	1	2	12	2	2							2														2	2	1	2	3
7	19	2	2	28	1	1	"cutting"	24	1	2	2	1	2	12	2	2							2														2	2	1	2	3
8	29	2	1	28.7	2	2	"cutting"	24	1	2	2	1	1	8	2	2							1	2	1	1	1					1	1			1	2	2	1	2	3
8	29	2	1	28.7	2	2	"cutting"	24	1	2	1	1	1	8	2	2							1	2	1	1	1					1	1			1	2	2	1	2	3
6	22	1	1	28.8	1	1	"cutting"	22	1	2	2	1	1	1	2	2							2														1	1	1	2	3
6	22	1	1	28.8	1	1	"cutting"	25	1	2	2	1	1	1	2	2							2														1	2	1	2	3
4	21	2	1	28.9	1	2	"cutting"	24	1	1	2	1	1	8	2	2							2														2	2	1	2	3
1	27	1	1	28.9	1	2	"cutting"	22	1	3	2	1	1	12	2	2							2														2	1	1	2	3
4	21	2	1	28.9	1	2	"cutting"	24	1	1	2	1	1	8	2	2							2														2	2	1	2	3
1	27	1	1	28.9	1	1	"cutting"	25	1	3	2	1	1	12	2	2							2														2	2	1	2	3
3	35	6	2	29	2	2	"cutting"	24	1	1	2	1	1	8	2	2							1	2	2	1	1					1	1			1	2	2	2	3	3
4	16	3	1	29	1	2	"cutting"	25	1	2	2	1	1	8	2	2							2														2	2	1	1	3
5	33	4	1	29	1	2	"cutting"	24	1	1	2	1	1	8	2	2							2														2	2	2	3	3
1	30	5	2	29	1	2	"cutting"	22	1	1	2	1	1	4	2	2							2														2	1	2	2	3
9	25	2	1	29	2	1	"cutting"	25	1	2	2	1	1	4	2	2							2														2	2	1	2	3
1	39	6	2	29	2	1	"cutting"	24	1	3	1	1	2	2	2	1	1						1	2	1	1	1					1	1		1		1	2	2	3	3
1	35	5	1	29	1	1	"cutting"	24	1	3	1	1	1	4	2	2							1	4	2	1	1						1		1		2	2	2	3	3
3	22	3	1	29	2	2	"cutting"	24	1	2	1	1	1	6	2	2							1	2	2	1	1	2	2	2	2	1	1	1	2		2	2	1	2	3
8	20	2	1	29	1	2	"cutting"	24	1	1	1	1	1	8	2	2							1	2	1							1	1				2	2	1	2	3
7	22	1	1	29	1	2	"cutting"	25	1	2	2	1	1	4	2	2							2														2	2	1	2	3
6	24	3	1	29	1	2	"cutting"	24	1	2	2	1	1	7	2	2							1	2	2	1	1						1			1	2	2	1	2	3
7	24	1	1	29	1	1	"cuttig"	24	1	1	1	1	1	10	2	2							2														2	2	1	2	3
7	20	2	2	29	2	1	"cutting"	24	1	3	2	1	1	4	2	2							1	1	1	1							1		1		2	2	1	2	3
8	30	3	2	29	1	2	"cutting"	25	1	1	2	1	1	8	2	1	2						2														2	2	1	2	3
2	30	5	1	29	2	2	"cutting"	25	1	1	2	1	1	8	2	2							2														2	2	2	2	3
3	23	3	1	29	2	2	"cutting"	22	1	2	2	1	1	6	2	2							2														2	1	1	2	3
4	16	8	1	29	2	2	"cutting"	25	1	2	2	1	1	7	2	2							2														2	2	2	1	3
3	25	2	1	29	1	1	"cutting"	12	1	2	2	1	1	2	2	2							1	3	2	1	1					1			1	1	1	1	1	2	3
5	15	7	2	29	2	2	"cutting"	22	1	1	2	1	1	1	2	1						1	2														1	1	2	1	3
8	29	5	1	29	2	2	"cutting"	22	1	3	2	1	1	2	2	2							2														1	1	2	2	3
3	30	3	1	29	2	1	"cutting"	24	1	2	2	1	2	6	2	2							1	2	2	1	1	2	2	2	2	1	1	1	2		2	2	1	2	3
8	24	2	2	29	1	2	"cutting"	25	1	1	2	1	2	8	2	2							1	2	1							1	1				2	2	1	2	3
7	22	1	1	29	1	2	"cutting"	25	1	2	2	1	1	4	2	2							2														2	2	1	2	3
6	24	3	1	29	1	1	"cutting"	24	1	2	2	1	1	7	2	2							1	2	2	1	1						1			1	2	2	1	2	3
7	24	1	1	29	1	1	"cuttig"	24	1	1	2	1	1	10	2	2							2														2	2	1	2	3
7	20	2	2	29	1	1	"cutting"	25	1	3	2	1	1	4	2	2							1	1	1	1							1		1		2	2	1	2	3
8	30	3	2	29	2	1	"cutting"	22	1	1	2	1	1	8	2	2	2						2														2	1	1	2	3
2	30	5	1	29	2	1	"cutting"	12	1	1	2	1	1	8	2	2							2														2	1	2	2	3
3	23	3	1	29	2	2	"cutting"	25	1	2	2	1	1	6	2	2							2														2	2	1	2	3
4	35	8	2	29	2	1	"cutting"	25	1	2	2	1	1	7	2	2							2														2	2	2	3	3
3	25	2	1	29	1	1	"cutting"	24	1	2	1	1	1	2	2	2							1	3	2	1	1					1			1	1	1	2	1	2	3
5	41	7	2	29	2	1	"cutting"	22	1	1	2	1	1	1	2	1						1	2														1	1	2	3	3
8	29	5	1	29	2	1	"cutting"	12	1	3	2	1	1	2	2	2							2														1	1	2	2	3
3	25	2	1	29	1	1	"cutting"	24	1	2	1	1	1	2	2	2							1	3	2	1	1					1			1	1	1	2	1	2	3
5	41	7	2	29	2	1	"cutting"	22	1	1	1	1	1	1	2	1						1	2														1	1	2	3	3
8	29	5	1	29	2	1	"cutting"	22	1	3	2	1	1	2	2	2							2														1	1	2	2	3
3	25	2	1	29	1	1	"cutting"	24	1	2	1	1	1	2	2	2							1	3	2	1	1					1			1	1	1	2	1	2	3
5	41	7	2	29	2	1	"cutting"	12	1	1	1	1	1	1	2	1						1	2														1	1	2	3	3
8	29	5	1	29	2	1	"cutting"	24	1	3	2	1	1	2	2	2							2														1	2	2	2	3
3	25	2	1	29	1	2	"cutting"	24	1	2	1	1	1	2	2	2							1	3	2	1	1					1			1	1	1	2	1	2	3
5	41	7	2	29	2	1	"cutting"	24	1	1	1	1	2	1	2	1						1	2														1	2	2	3	3
8	29	5	1	29	2	1	"cutting"	24	1	3	2	1	2	2	2	2							2														1	2	2	2	3
3	25	2	1	29	1	1	"cutting"	24	1	2	1	1	1	2	2	2							1	3	2	1	1					1			1	1	1	2	1	2	3
3	25	2	1	29	1	2	"cutting"	24	1	2	1	1	2	2	2	2							1	3	2	1	1					1			1	1	1	2	1	2	3
3	25	2	1	29	1	2	"cutting"	24	1	2	1	1	2	2	2	2							1	3	2	1	1					1			1	1	1	2	1	2	3
2	21	4	1	29.6	2	1	"cutting"	25	1	2	2	1	1	9	2	1							2														2	2	2	2	3
2	21	4	1	29.6	2	1	"cutting"	12	1	2	2	1	1	9	2	2							2														2	1	2	2	3
2	22	4	1	29.7	2	2	"cutting"	24	1	1	1	1	1	4	2	2							1	2	2	2	2	2	1	2	2	1	1	2	2	2	2	2	2	2	3
5	20	5	1	29.7	1	2	"cutting"	24	1	2	2	1	1	4	2	2							2														2	2	2	2	3
2	33	4	1	29.7	1	1	"cutting"	23	1	1	2	1	1	4	2	2							1	2	2	2	2	2	1	2	2	1	1	2	2	2	2	2	2	3	3
5	30	5	1	29.7	1	2	"cutting"	24	1	2	2	1	1	4	2	2							2														2	2	2	2	3
9	25	5	1	29.8	2	2	"cutting"	25	1	1	2	1	1	4	2	2							2														2	2	2	2	3
1	27	1	1	29.8	1	2	"cutting"	22	1	1	2	1	1	1	2	2							2														1	1	1	2	3
9	25	5	1	29.8	2	1	"cutting"	22	1	1	2	1	1	4	2	2							2														2	1	2	2	3
1	27	1	1	29.8	1	2	"cutting"	25	1	1	2	1	1	1	2	2							2														1	2	1	2	3
6	19	3	1	29.87	1	2	"cutting"	25	1	1	2	1	1	4	2	2							2														2	2	1	2	3
6	28	3	1	29.87	1	2	"cutting"	25	1	1	2	1	1	4	2	2							2														2	2	1	2	3
1	32	1	2	31	1	1	"cutting"	24	1	2	2	1	1	8	2	2							2														2	2	1	3	4
7	22	4	2	31	1	2	"cutting"	25	1	3	2	1	1	1	2	2							2														1	2	2	2	4
6	21	2	1	31	2	1	"cutting"	24	1	2	2	1	1	8	2	2							1	1	2							1	1			1	2	2	1	2	4
2	27	4	1	31	1	2	"cutting"	24	1	2	2	1	1	1	2	2							2														1	2	2	2	4
5	20	5	1	32	2	2	"cutting"	25	1	1	2	1	1	4	2	1					1		2														2	2	2	2	4
9	35	4	1	32	2	1	"cutting"	25	1	3	2	1	1	12	2	1	1						2														2	2	2	3	4
8	14	7	2	32	1	2	"cutting"	25	1	3	2	1	1	4	2	2							2														2	2	2	1	4
9	19	4	1	32	2	2	"cutting"	24	1	1	1	1	1	8	2	2							1	2	1	1						1	1	1			2	2	2	2	4
4	20	2	1	32	2	1	"cutting"	24	1	2	2	1	1	4	2	2							1	2	2	1									1		2	2	1	2	4
7	27	3	1	32	2	2	"cutting"	24	1	1	2	1	1	8	2	2							1	2	1		1							1	1		2	2	1	2	4
5	37	5	1	32	2	2	"cutting"	25	1	1	2	1	1	4	2	1					1		2														2	2	2	3	4
9	35	4	1	32	2	1	"cutting"	25	1	3	2	1	1	12	2	1	1						2														2	2	2	3	4
8	38	7	2	32	1	2	"cutting"	25	1	3	2	1	1	4	2	2							2														2	2	2	3	4
9	27	4	1	32	2	2	"cutting"	25	1	1	2	1	1	8	2	2							1	2	1	1						1	1	1			2	2	2	2	4
4	30	2	1	32	2	1	"cutting"	25	1	2	2	1	1	4	2	2							1	2	2	1									1		2	2	1	2	4
7	27	3	1	32	2	1	"cutting"	24	1	1	2	1	1	8	2	2							1	2	1		1							1	1		2	2	1	2	4
9	30	3	1	34	1	2	"cutting"	25	1	1	2	1	1	2	2	2							2														1	2	1	2	4
9	30	3	1	34	1	1	"cutting"	12	1	1	2	1	1	2	2	2							2														1	1	1	2	4
1	35	8	1	35	2	1	"cutting"	26	1	1	2	1	1	4	2	2							2														2	2	2	3	4
1	35	8	1	35	2	2	"cutting"	26	1	1	2	1	1	4	2	2							2														2	2	2	3	4
